# Supplementary material for: Mid-treatment MRI-based tumor volume reduction rate as a continuous prognostic factor after chemoradiation for cervical cancer: development and two-center internal–external validation
Source: J Radiat Res. 2026 Jun 25;67(4):634–47. doi: 10.1093/jrr/rrag043 (PMC13400566; doi:10.1093/jrr/rrag043)
Supplement: Supplementary_material_rrag043 [file supplementary_material_rrag043.zip]

Archive with 2 entries (2 files):
- Supplementary Web Calculator.zip
- Supplementary_revised(clean)_rrag043.docx
